# Supplementary material for: Fused Triazinobenzimidazoles Bearing Heterocyclic Moiety: Synthesis, Structure Investigations, and In Silico and In Vitro Biological Activity
Source: Molecules. 2023 Jun 27;28(13):5034. doi: 10.3390/molecules28135034 (PMC10343767; doi:10.3390/molecules28135034)
Supplement: Supplementary file 1 [file molecules-28-05034-s001.zip]

Archive with 1 entries (1 files):
- molecules-2455978-supplementary.pdf
